# Supplementary material for: Micro/Nanoplastic Exposure on Placental Health and Adverse Pregnancy Risks: Novel Assessment System Based upon Targeted Risk Assessment Environmental Chemicals Strategy
Source: Toxics. 2024 Jul 30;12(8):553. doi: 10.3390/toxics12080553 (PMC11359514; doi:10.3390/toxics12080553)
Supplement: Supplementary file 1 [file toxics-12-00553-s001.zip]

Archive with 1 entries (1 files):
- toxics-3094745-supplementary.pdf
